# Supplementary material for: Antimicrobial Resistance and Transconjugants Characteristics of sul3 Positive Escherichia coli Isolated from Animals in Nanning, Guangxi Province
Source: Animals (Basel). 2022 Apr 10;12(8):976. doi: 10.3390/ani12080976 (PMC9025041; doi:10.3390/ani12080976)
Supplement: Supplementary file 1 [file animals-12-00976-s001.zip]

Archive with 1 entries (1 files):
- animals-1631464-supplementary.xlsx
